# Supplementary material for: The Complexity of Bariatric Patient’s Pharmacotherapy: Sildenafil Biopharmaceutics and Pharmacokinetics before vs. after Gastric Sleeve/Bypass
Source: Pharmaceutics. 2023 Dec 18;15(12):2795. doi: 10.3390/pharmaceutics15122795 (PMC10747454; doi:10.3390/pharmaceutics15122795)
Supplement: Supplementary file 1 [file pharmaceutics-15-02795-s001.zip]

Archive with 1 entries (1 files):
- pharmaceutics-2709004-supplementary.pdf
